# Supplementary material for: A Recommendation for Revised Dose Calibrator Measurement Procedures for 89Zr and 124I
Source: PLoS One. 2014 Sep 9;9(9):e106868. doi: 10.1371/journal.pone.0106868 (PMC4159273; doi:10.1371/journal.pone.0106868)
Supplement: Table S1 — Zr-89 Bracketed dose calibrator measurements. (XLSX) [file pone.0106868.s001.xlsx]

## Sheet: Sheet1
Reference Time			07:00:00			3.26708
		Dose 1
		Approximately 0.1 mL in a 5 mL Plastic Syringe Alone								503.592
cal #	529.537	470	500	530	560	590	465	309
time		11:12:00	11:12:30	11:13:00	11:13:30	11:14:00	11:14:30	11:15:00
mCi		334	316	301	287	274	337	472	465 err	309 err
mCi @ ref	312.505	346.634	327.977	312.432	297.922	284.448	349.876	490.07	0.119587	0.0506949
		Approximately 0.1 mL in a 5 mL Plastic Syringe in Copper
cal #	500.173	440	470	500	530	560	465	309
time		11:16:00	11:16:20	11:16:40	11:17:00	11:17:20	11:17:40	11:18:00
mCi		336	317.5	301	286	272.5	320.5	448	465 err	309 err
mCi @ ref	312.505	348.915	329.72	312.6	297.037	283.03	332.901	465.357	0.0652671	-0.00228933
		residual in copper		500	11:21:00	1.275
					mCi @ ref	1.32498
		3mL in 5mL Syringe Alone
cal #	524.012	460	490	520	550	580	465	309
time		11:24:00	11:24:20	11:24:40	11:25:00	11:25:20	11:25:40	11:26:00
mCi		335	317	301.5	286.5	273.5	332	463	465 err	309 err
mCi @ ref	311.111	348.287	329.589	313.489	297.907	284.404	345.253	481.506	0.109742	0.0369577
		3mL in 5mL Syringe in Copper
cal #	496.832	440	470	500	530	560	465	309				302.478	200
time		11:28:00	11:28:20	11:28:40	11:29:00	11:29:20	11:29:40	11:30:00				302.478	900
mCi		331.5	313.5	297	283	268	316.5	442	465 err	309 err
mCi @ ref	311.111	344.851	326.142	308.992	294.441	278.849	329.328	459.937	0.0585554	-0.00949132
		residual in copper		500	11:35:00	7.43
					mCi @ ref	7.73722
		10mL in Liquid Scintillation Vial Alone
cal #	508.757	455	485	515	545	575	465	309
time		11:37:00	11:37:30	11:38:00	11:38:30	11:39:00	11:39:30	11:40:00
mCi		319	302	288	273	261	313.5	438	465 err	309 err
mCi @ ref	302.478	332.288	314.603	300.041	284.435	271.952	326.679	456.447	0.0800089	0.0110455
		10mL in Liquid Scintillation Vial in Copper
cal #	497.65	440	470	500	530	560	465	309
time		11:42:00	11:42:20	11:42:40	11:43:00	11:43:20	11:43:40	11:44:00
mCi		322.5	304.5	289	275	262	308.5	431	465 err	309 err
mCi @ ref	302.478	336.182	317.434	301.29	286.709	273.169	321.667	449.417	0.0634366	-0.00452623
